# Supplementary material for: Establishment of a Homologous Silencing System with Intact-Plant Infiltration and Minimized Operation for Studying Gene Function in Herbaceous Peonies
Source: Int J Mol Sci. 2024 Apr 17;25(8):4412. doi: 10.3390/ijms25084412 (PMC11050706; doi:10.3390/ijms25084412)
Supplement: Supplementary file 1 [file ijms-25-04412-s001.zip]

Archive with 5 entries (5 files):
- Figure S1.png
- Figure S2.png
- TRV2-GFP-PlHB31.seq
- TRV2_GFP-vector-map.dna
- ZHD4_CDS.txt
